# Supplementary material for: Biomass and Species Diversity of Different Alpine Plant Communities Respond Differently to Nitrogen Deposition and Experimental Warming
Source: Plants (Basel). 2021 Dec 10;10(12):2719. doi: 10.3390/plants10122719 (PMC8703334; doi:10.3390/plants10122719)
Supplement: Supplementary file 1 [file plants-10-02719-s001.zip]

Archive with 1 entries (1 files):
- plants-1430756-supplementary.pdf
